# Supplementary material for: Integrated Genome Sequencing and Transcriptome Analysis Identifies Candidate Pathogenicity Genes from Ustilago crameri
Source: J Fungi (Basel). 2024 Jan 21;10(1):82. doi: 10.3390/jof10010082 (PMC10821473; doi:10.3390/jof10010082)
Supplement: Supplementary file 1 [file jof-10-00082-s001.zip › Supplementary Table S1.xlsx]

## Sheet: Sheet1
Supplementary Table S1 The primer sequences used in this study.
Primer name	Primer sequence(5'-3')
UBQ-F	ACCACTTCGACCGCCACTACT
UBQ-R	ACGCCTAAGCCTGCTGGTT
Ustilago0G054800-qRT-PCR-F	AAGCCACCATCACTACCGAGAAC
Ustilago0G054800-qRT-PCR-R	AAGCGACAAGAACAGCGAGGAG
Ustilago0G011750-qRT-PCR-F	AGCAGACCAACATGACCGAGATC
Ustilago0G011750-qRT-PCR-R	CCTGGCTCTTGGCGACCTTG
Ustilago0G028270-qRT-PCR-F	CAACAACAGGAACCAGAACCAGAAC
Ustilago0G028270-qRT-PCR-R	TGTAAGTGGAAGTAGGCTGCTGAG
Ustilago0G041970-qRT-PCR-F	GGACTAGGAGCACAAACGATAGGG
Ustilago0G041970-qRT-PCR-R	GAAGGTAGGACGGTAACGCAGAG
Ustilago0G014680-qRT-PCR-F	CCACCATCATTCTTGCTTGAACCTC
Ustilago0G014680-qRT-PCR-R	TTTACGGCTGACACTGACGACTAG
Ustilago0G000860-qRT-PCR-F	GGTCCTCTTTCCATCCCTCTTCTTG
Ustilago0G000860-qRT-PCR-R	TTGCGTTACTTCGTGCGATTGC
