# Supplementary material for: Integrated Genome Sequencing and Transcriptome Analysis Identifies Candidate Pathogenicity Genes from Ustilago crameri
Source: J Fungi (Basel). 2024 Jan 21;10(1):82. doi: 10.3390/jof10010082 (PMC10821473; doi:10.3390/jof10010082)
Supplement: Supplementary file 1 [file jof-10-00082-s001.zip › Supplementary Table S10.xlsx]

## Sheet: Sheet1
Supplementary Table S10 The predicted transporters up-regulated DEGs.
Gene_id	SCZ6-0h	SCZ6-12h	SCZ6-24h	SCZ6-72h
Ustilago0G055990	29.5144	86.5879	23.405	9.63837
Ustilago0G061520	45.413	19.3448	64.1735	86.8981
Ustilago0G065560	0.022396	0.066624	0.045523	6.10132
Ustilago0G064840	0.019954	0.053974	0.072059	3.21813
Ustilago0G025910	107.436	152.482	324.68	485.146
Ustilago0G050180	63.1282	104.519	151.505	291.211
Ustilago0G019200	23.523	32.9164	40.9089	680.737
Ustilago0G003190	29.0621	46.5595	57.9257	53.3758
Ustilago0G033030	1.6597	4.97458	5.85197	33.8907
Ustilago0G065050	0.012405	0.066762	0.081217	3.4416
Ustilago0G038280	227.537	205.462	353.843	391.985
Ustilago0G003930	149.076	113.373	233.013	338.818
Ustilago0G033170	45.4307	55.1885	66.5834	71.6859
Ustilago0G033000	111.599	127.929	158.204	285.33
Ustilago0G053110	22.2054	12.3616	190.652	68.3062
Ustilago0G039500	1232.95	1366.39	2513.66	3575.8
Ustilago0G022900	198.105	249.338	314.352	316.699
Ustilago0G049410	168.391	165.381	225.755	345.258
Ustilago0G065360	0.038517	0.081708	0.09527	9.24242
Ustilago0G052720	11.8371	18.4055	45.1754	72.1195
Ustilago0G042550	382.385	395.019	536.99	763.796
Ustilago0G065120	0.029885	0.09723	0.063961	6.7401
Ustilago0G046610	514.091	465.587	612.887	1327.62
Ustilago0G064940	0.054525	0.022193	0.027991	1.64482
Ustilago0G065250	0.019954	0.025872	0.096987	3.37137
Ustilago0G044150	149.153	162.994	274.386	291.19
Ustilago0G049600	153.907	163.453	344.127	355.998
Ustilago0G008270	1.5897	3.59335	3.36803	3.2308
Ustilago0G004290	235.844	299.264	308.3	564.607
Ustilago0G031780	36.4275	41.6953	52.9121	59.4405
