# Supplementary material for: Integrated Genome Sequencing and Transcriptome Analysis Identifies Candidate Pathogenicity Genes from Ustilago crameri
Source: J Fungi (Basel). 2024 Jan 21;10(1):82. doi: 10.3390/jof10010082 (PMC10821473; doi:10.3390/jof10010082)
Supplement: Supplementary file 1 [file jof-10-00082-s001.zip › Supplementary Table S11.xlsx]

## Sheet: Sheet1
Supplementary Table S11 The expression and conserved domains of 70 candidate effectors.
Gene_id	SCZ6-0h	SCZ6-12h	SCZ6-24h	SCZ6-72h	Conserved domains
Ustilago0G042590	3.2973	2.88163	10.8773	4.97073	DPBB_RlpA_EXP_N-like
Ustilago0G012320	41.006	69.8016	71.5238	58.0251	DPBB_RlpA_EXP_N-like
Ustilago0G030220	13.101	13.8177	20.1465	29.9852	Herpes_BLLF1 super family
Ustilago0G046260	2.36462	3.55917	5.20117	1.54972	GH43_62_32_68_117_130 super family；CBM6-CBM35-CBM36_like super family
Ustilago0G018800	3.65899	6.23996	8.49112	2.79418	pepsin_like
Ustilago0G056910	9.09074	6.60816	8.94223	15.0522	CuRO_3_Fet3p；SufI
Ustilago0G061990	0.730469	1.14622	3.3469	1.15034	SurE super family
Ustilago0G047960	0.20296	0.187374	0.585487	1.94549	Abhydrolase super family
Ustilago0G040910	21.4325	21.7149	28.6648	109.143	Patatin_and_cPLA2 super family
Ustilago0G003110	3.97764	4.85651	7.88379	7.04965	No
Ustilago0G035180	0.198668	0	0.136971	2.37682	No
Ustilago0G011750	197.305	234.352	191.487	2254.2	FMN_red super family
Ustilago0G025640	0.086058	0	0	0.881801	PhoA super family
Ustilago0G000930	0.73126	0.288648	0.637246	2.15314	No
Ustilago0G027470	7.55607	28.5308	13.7708	23.8536	MviM super family
Ustilago0G040680	15.6451	42.5007	21.0905	1.91385	DPBB_RlpA_EXP_N-like
Ustilago0G010310	97.179	91.7691	323.331	166.264	FMT_core_HypX_N；crotonase-like； FMT_C_like super family；COG4372 super family
Ustilago0G011860	0.282239	0.399712	0	3.04444	No
Ustilago0G038190	0.066188	0.587021	0.574534	9.91563	Tyrosinase super family；PHA03418 super family
Ustilago0G016800	21.5711	22.4478	23.1177	35.7595	Ribosomal_L11
Ustilago0G056620	0.385579	0.377953	1.08408	0	Abhydrolase super family
Ustilago0G028270	3.72066	13.344	4.84119	3.7232	DPBB_RlpA_EXP_N-like
Ustilago0G016780	0.242566	0	0.056005	7.46964	No
Ustilago0G001030	0.063685	0.12314	0.0943	0.808459	MPP_PAPs； Pur_ac_phosph_N
Ustilago0G014680	1.73714	7.72637	5.7506	1.70304	No
Ustilago0G043250	6.94494	3.44782	5.65456	12.8639	CADG；CADG super family
Ustilago0G002690	1.525	0.586421	2.24604	3.50973	No
Ustilago0G001660	1.73166	2.24371	2.01075	6.44149	No
Ustilago0G002670	0.232508	1.06701	0.105726	0	No
Ustilago0G031120	0	2.30428	0	0	No
Ustilago0G031060	1.14809	0.960857	0.127753	3.96829	No
Ustilago0G052160	15.7981	15.0285	20.7139	25.6508	Pet100
Ustilago0G003020	0.359433	0.612101	0.26191	1.46525	No
Ustilago0G059150	16.6979	13.7503	18.1514	26.4322	gatB
Ustilago0G020720	2.87427	1.46681	2.33821	8.80495	No
Ustilago0G054800	1.30063	3.79251	5.41772	0.611676	HP_HAP_like
Ustilago0G033140	7.51525	9.09875	21.366	105.02	Ferritin_2
Ustilago0G005470	13.1165	19.2938	19.2466	17.9688	No
Ustilago0G044790	6.82913	18.1207	17.1985	1.80938	No
Ustilago0G028460	6.83878	6.82092	7.35101	25.1042	Drc1-Sld2 super family
Ustilago0G041970	23.5456	36.4916	52.7802	52.4243	DAO
Ustilago0G047690	2.05595	4.94162	0.789231	11.407	M35_like super family
Ustilago0G013290	4.16956	4.82509	4.59248	5.98975	tolA_full；PTZ00395 super family
Ustilago0G005780	1.55323	1.22192	2.69782	2.52683	III super family；PRK14959 super family
Ustilago0G060020	0.395343	3.52195	0.7717	3.47297	SRPBCC super family
Ustilago0G063830	2.07407	2.90176	2.88342	3.89298	Abhydrolase super family
Ustilago0G001110	3.37647	4.8605	6.40316	26.6286	PLN02511 super family
Ustilago0G033360	0.590531	2.39891	1.93823	4.59569	No
Ustilago0G006180	40.591	53.2948	35.4504	60.1049	CUE_Cue1p_like
Ustilago0G054500	0.145469	0.190203	0.387303	0.69121	No
Ustilago0G047280	8.01986	15.8132	21.5489	3.76155	MPP_superfamily super family
Ustilago0G048670	0.567586	0.593663	0.319642	1.02299	PRK10263 super family
Ustilago0G017040	18.2215	18.847	39.4058	29.7003	DAO
Ustilago0G022320	3.01688	2.67325	3.51882	7.54776	No
Ustilago0G063380	0.594391	1.25085	0.479596	0	GH43_PcXyl-like；GH43_C2 super family
Ustilago0G014690	3.52172	7.61107	8.68395	2.36948	PRK15098 super family
Ustilago0G008210	5.76036	5.30097	4.53143	9.64686	GH43_62_32_68_117_130 super family
Ustilago0G011500	0.510583	0.886378	0.763044	1.01083	Glyco_hydro_79C
Ustilago0G001330	0.587106	0.601096	1.10224	3.92591	No
Ustilago0G044050	2.09316	3.44268	6.50128	0	No
Ustilago0G008680	5.71576	5.96159	12.4351	14.5015	No
Ustilago0G033380	5.71678	11.9131	5.32644	0.529971	No
Ustilago0G014670	0	0.239499	3.73567	0.955488	No
Ustilago0G001670	0.675238	0.929471	1.45909	0	No
Ustilago0G045880	6.40919	27.5383	8.25743	5.093	Glyco_hydro_28
Ustilago0G063790	0.620692	0.9227	0.575966	1.10539	No
Ustilago0G000860	76.0994	137.595	222.855	166.227	pepsin_like
Ustilago0G032500	0.162418	0.264639	2.65368	0.543649	No
Ustilago0G025830	0.406786	1.18939	1.02451	0.772507	pepsin_like
Ustilago0G028710	0.294154	0.413909	0.862797	0.061809	No
