# Supplementary material for: Integrated Genome Sequencing and Transcriptome Analysis Identifies Candidate Pathogenicity Genes from Ustilago crameri
Source: J Fungi (Basel). 2024 Jan 21;10(1):82. doi: 10.3390/jof10010082 (PMC10821473; doi:10.3390/jof10010082)
Supplement: Supplementary file 1 [file jof-10-00082-s001.zip › Supplementary Table S2.xlsx]

## Sheet: Sheet1
Supplementary Table S2 The statistics of CCS reads.
SeqNum	SumBase (G)	N50Len	MeanLen	MaxLen
147035	0.997875	7743	6787	24648
