# Supplementary material for: Integrated Genome Sequencing and Transcriptome Analysis Identifies Candidate Pathogenicity Genes from Ustilago crameri
Source: J Fungi (Basel). 2024 Jan 21;10(1):82. doi: 10.3390/jof10010082 (PMC10821473; doi:10.3390/jof10010082)
Supplement: Supplementary file 1 [file jof-10-00082-s001.zip › Supplementary Table S3.xlsx]

## Sheet: Sheet1
Supplementary Table S3 The statistics of BUSCO assessment.
Complete BUSCOs(C)	Complete and single-copy BUSCOs(S)	Complete and duplicated BUSCOs(D)	Fragmented BUSCOs(F)	Missing BUSCOs(M)	Total Lineage BUSCOs
282 (97.24%)	281 (96.90%)	1 (0.34%)	3 (1.03%)	5 (1.72%)	290
