# Supplementary material for: Integrated Genome Sequencing and Transcriptome Analysis Identifies Candidate Pathogenicity Genes from Ustilago crameri
Source: J Fungi (Basel). 2024 Jan 21;10(1):82. doi: 10.3390/jof10010082 (PMC10821473; doi:10.3390/jof10010082)
Supplement: Supplementary file 1 [file jof-10-00082-s001.zip › Supplementary Table S4.xlsx]

## Sheet: Sheet1
Supplementary Table S4 The statistics of protein-coding genes.
GeneNum	Genelen	AveGenlen	ExonLen	AveExonLen	ExonNum	AveExonNum	CDSLen	AveCDSlen	CDSNum	AveCDSNum	IntronLen	AveIntronLen	IntronNum	AveIntronnum
6576	15180580	2308.48	14598162	1438.95	10145	1.54	11823417	1190.56	9931	1.51	582418	163.19	3569	0.54
