# Supplementary material for: Integrated Genome Sequencing and Transcriptome Analysis Identifies Candidate Pathogenicity Genes from Ustilago crameri
Source: J Fungi (Basel). 2024 Jan 21;10(1):82. doi: 10.3390/jof10010082 (PMC10821473; doi:10.3390/jof10010082)
Supplement: Supplementary file 1 [file jof-10-00082-s001.zip › Supplementary Table S6.xlsx]

## Sheet: Sheet1
Supplementary Table S6 The statistics of repetitive sequences.
Type	Number	Length (bp)	Percentage (%)
ClassI	106	58057	0.3
ClassI/LINE	4	313	0
ClassI/LTR/Copia	18	1635	0.01
ClassI/LTR/Gypsy	22	2119	0.01
ClassI/PLE|LARD	62	54210	0.28
ClassII	101	96308	0.49
ClassII/Helitron	1	60	0
ClassII/TIR	99	96144	0.49
ClassII/Unknown	1	104	0
PotentialHostGene	131	539802	2.76
Unknown	135	33562	0.17
Total	338	727590	3.72
