# Supplementary material for: Integrated Genome Sequencing and Transcriptome Analysis Identifies Candidate Pathogenicity Genes from Ustilago crameri
Source: J Fungi (Basel). 2024 Jan 21;10(1):82. doi: 10.3390/jof10010082 (PMC10821473; doi:10.3390/jof10010082)
Supplement: Supplementary file 1 [file jof-10-00082-s001.zip › Supplementary Table S7.xlsx]

## Sheet: Sheet1
Supplementary Table S7 The predicted PHI DEGs.
up					down
Gene_id	0h	12h	24h	72h	Gene_id	0h	12h	24h	72h
Ustilago0G001750	53.294	36.2213	31.2317	526.04	Ustilago0G064370	5.28053	4.85061	5.79061	0.88389
Ustilago0G000160	22.8947	20.7482	21.7091	41.7034	Ustilago0G063730	2.02143	2.8481	2.45127	0.433047
Ustilago0G061520	45.413	19.3448	64.1735	86.8981	Ustilago0G061520	45.413	19.3448	64.1735	86.8981
Ustilago0G062630	23.4412	29.938	50.353	21.3195	Ustilago0G063370	332.712	483.036	35.9369	8.04897
Ustilago0G065620	0.021165	0.015771	0.046797	1.54394	Ustilago0G060380	20.5024	18.7633	25.2652	5.18155
Ustilago0G002030	11.2346	19.8592	17.6102	18.2382	Ustilago0G001830	216.782	162.031	29.187	15.1585
Ustilago0G002510	46.1506	54.9175	89.6577	95.4278	Ustilago0G001240	107.987	91.3494	31.1427	98.4036
Ustilago0G062400	87.8585	85.0801	134.796	203.991	Ustilago0G000530	4.48494	21.3763	1.89533	0.85503
Ustilago0G003510	136.244	317.082	260.963	55.3053	Ustilago0G064110	259.003	160.884	74.8672	38.8425
Ustilago0G001790	63.127	66.0868	84.8349	115.007	Ustilago0G063800	1.15026	1.11637	1.32821	0
Ustilago0G000530	4.48494	21.3763	1.89533	0.85503	Ustilago0G062810	36.2923	40.1037	32.0914	6.23278
Ustilago0G065560	0.022396	0.066624	0.045523	6.10132	Ustilago0G001430	31.4062	24.9852	15.613	6.14114
Ustilago0G064840	0.019954	0.053974	0.072059	3.21813	Ustilago0G001220	141.191	141.289	98.705	22.7523
Ustilago0G001200	68.9243	69.2065	62.479	111.445	Ustilago0G000040	28.1832	20.9093	27.1778	7.4024
Ustilago0G059130	30.193	19.4787	28.428	58.2204	Ustilago0G062720	35.4427	27.663	31.6061	8.4516
Ustilago0G061420	1741.13	1678.28	2989.99	2710.99	Ustilago0G061440	37.8623	32.3903	31.619	10.2453
Ustilago0G062760	5.40521	3.92577	6.9672	13.0729	Ustilago0G062270	108.589	115.886	54.6727	29.8395
Ustilago0G062150	37.8091	47.1169	56.1295	101.351	Ustilago0G058630	42.4715	39.5969	28.9845	10.8271
Ustilago0G064390	17.4485	21.2221	21.7277	23.7235	Ustilago0G063930	199.836	217.077	215.266	61.4479
Ustilago0G064290	0.140142	0.462755	0.356031	0.536655	Ustilago0G057990	123.712	134.109	94.0259	31.2505
Ustilago0G000950	8.88765	9.55329	6.22105	11.953	Ustilago0G064000	61.2201	43.646	30.2377	20.5649
Ustilago0G059440	65.0332	54.3169	51.2721	100.565	Ustilago0G002430	140.439	151.16	208.776	41.2481
Ustilago0G061700	14.2029	13.5008	18.0508	49.5248	Ustilago0G002630	202.814	176.383	101.741	115.914
Ustilago0G002100	0.137124	0.538719	0.618256	0.005293	Ustilago0G060140	26.2034	23.9401	23.7607	5.16049
Ustilago0G061720	60.0781	67.5347	122.673	1605.45	Ustilago0G062900	35.8513	30.9169	27.0102	9.15581
Ustilago0G065050	0.012405	0.066762	0.081217	3.4416	Ustilago0G000130	41.931	37.97	38.8346	11.6626
Ustilago0G059690	26.5116	21.1894	40.2769	106.298	Ustilago0G063740	2.30437	1.50242	3.22534	0.502451
Ustilago0G059250	134.923	141.02	192.674	243.93	Ustilago0G062920	22.6327	13.2152	13.6752	6.63837
Ustilago0G063620	107.021	116.984	122.79	242.518	Ustilago0G002800	21.917	26.2645	20.6505	1.95852
Ustilago0G002080	0.569984	0.792155	1.70303	0.439235	Ustilago0G059610	37.062	27.0009	25.3781	6.46248
Ustilago0G002650	13.7259	15.4381	19.7572	26.5081	Ustilago0G058380	141.685	104.038	71.7742	44.8248
Ustilago0G003020	0.359433	0.612101	0.26191	1.46525	Ustilago0G003500	55.7252	32.205	28.7825	14.411
Ustilago0G065590	0.00898	0.042545	0.093043	2.47174	Ustilago0G063330	38.2907	29.1864	22.1692	12.7817
Ustilago0G002490	32.5295	34.8556	42.7714	202.811	Ustilago0G001780	21.325	17.4357	19.0954	6.9619
Ustilago0G064540	31.0205	32.4449	41.1272	42.2803	Ustilago0G060740	45.2612	68.782	20.2504	45.1169
Ustilago0G060040	2.80129	6.78797	5.34573	5.53049	Ustilago0G061160	92.749	80.9892	68.7209	27.0709
Ustilago0G061390	0.477919	0.443831	0.461623	0.925862	Ustilago0G058970	163.024	53.307	56.9906	30.5071
Ustilago0G000500	43.392	100.215	94.1367	15.9969	Ustilago0G058950	144.06	136.754	67.9058	46.8277
Ustilago0G060230	72.1414	83.2163	102.08	425.502	Ustilago0G003370	86.1745	72.6381	50.0431	17.7386
Ustilago0G002040	78.5282	101.162	184.566	32.2669	Ustilago0G062340	35.8106	23.8736	21.1276	7.95695
Ustilago0G001800	5.99548	6.01781	5.98064	34.933	Ustilago0G000940	83.6758	66.113	8.97406	10.4831
Ustilago0G062780	12.5137	24.4347	52.3532	4.28902	Ustilago0G002760	123.233	128.839	63.6653	40.2873
Ustilago0G000030	26.3289	26.9114	33.9667	40.2259	Ustilago0G003140	30.6661	29.1645	21.6182	9.97973
Ustilago0G061350	28.9048	19.9204	25.4448	51.6801	Ustilago0G061900	45.2893	27.858	17.7659	12.6388
Ustilago0G061600	41.0498	44.1985	33.9242	84.7619	Ustilago0G063650	100.54	77.2235	52.195	18.3988
Ustilago0G060420	0	0	0	0.41471	Ustilago0G063060	136.362	150.352	119.582	29.2273
Ustilago0G001170	0.290617	1.66638	0.651645	0.710209	Ustilago0G001960	74.0355	63.2948	51.4766	16.5177
Ustilago0G065360	0.038517	0.081708	0.09527	9.24242	Ustilago0G060480	38.168	39.1081	36.8349	8.59592
Ustilago0G064140	32.4403	29.5069	44.9716	77.2297	Ustilago0G000820	140.737	125.968	124.984	44.7079
Ustilago0G060870	10.2147	10.4214	9.91294	20.0323	Ustilago0G003220	27.7885	24.8753	15.34	4.18102
Ustilago0G065120	0.029885	0.09723	0.063961	6.7401	Ustilago0G059910	26.5996	19.0454	12.7312	9.43094
Ustilago0G003240	32.3965	25.933	23.2441	63.4886	Ustilago0G059740	95.32	94.8371	94.7618	27.4269
Ustilago0G064470	147.788	166.966	201.184	294.508	Ustilago0G063000	246.518	197.474	122.857	87.8782
Ustilago0G002300	269.891	304.595	280.211	449.413	Ustilago0G063040	327.043	276.681	162.295	67.8332
Ustilago0G058290	82.5612	114.56	168.608	112.64	Ustilago0G061530	13.2545	11.1839	5.82276	3.53604
Ustilago0G065250	0.019954	0.025872	0.096987	3.37137	Ustilago0G063960	4.30267	1.80558	1.3196	1.32563
Ustilago0G000860	76.0994	137.595	222.855	166.227	Ustilago0G063180	0.569952	0.246269	0.223604	1.12287
Ustilago0G003590	64.4855	57.549	73.2472	117.104	Ustilago0G003550	35.7318	28.7594	20.5096	5.26867
Ustilago0G002990	57.8294	30.5134	110.752	452.369	Ustilago0G058860	30.7921	28.856	26.0559	3.09723
Ustilago0G063980	3.11145	2.19538	2.37481	6.86013
Ustilago0G063180	0.569952	0.246269	0.223604	1.12287
Ustilago0G000720	6.36197	6.26292	14.0713	14.9604
Ustilago0G060520	7.27299	6.62772	14.8253	53.1004
Ustilago0G002380	182.617	254.577	300.566	2245.61
Ustilago0G064250	28.4309	25.197	29.6541	39.0805
