# Supplementary material for: Integrated Genome Sequencing and Transcriptome Analysis Identifies Candidate Pathogenicity Genes from Ustilago crameri
Source: J Fungi (Basel). 2024 Jan 21;10(1):82. doi: 10.3390/jof10010082 (PMC10821473; doi:10.3390/jof10010082)
Supplement: Supplementary file 1 [file jof-10-00082-s001.zip › Supplementary Table S8.xlsx]

## Sheet: Sheet1
Supplementary Table S8 The predicted DFVF up-regulated DEGs.
Gene_id	0h	12h	24h	72h
Ustilago0G033430	124.241	146.386	258.167	205.53
Ustilago0G026880	9.8701	6.93733	17.5361	61.1495
Ustilago0G025970	11.9082	13.0983	23.811	36.7958
Ustilago0G011670	2.19791	1.95677	2.82531	5.58726
Ustilago0G016300	15.1142	12.7659	33.4633	78.2823
Ustilago0G034420	213.019	214.738	317.231	297.941
Ustilago0G044830	1.69816	1.18329	0.922052	115.043
Ustilago0G001750	53.294	36.2213	31.2317	526.04
Ustilago0G026690	42.8077	40.6131	107.729	57.7644
Ustilago0G055430	22.8267	20.3151	30.0391	55.9304
Ustilago0G029870	89.2219	92.3199	58.4293	127.324
Ustilago0G014220	159.179	169.561	324.32	821.556
Ustilago0G031590	16.9271	24.0927	16.4882	75.9213
Ustilago0G000160	22.8947	20.7482	21.7091	41.7034
Ustilago0G061520	45.413	19.3448	64.1735	86.8981
Ustilago0G054490	42.0307	45.2697	77.7093	161.875
Ustilago0G002030	11.2346	19.8592	17.6102	18.2382
Ustilago0G032910	23.4083	31.4976	47.7716	664.364
Ustilago0G047680	38.0395	38.7205	51.2848	51.1768
Ustilago0G016240	1.52035	10.8975	4.1087	2.45047
Ustilago0G054530	70.1992	56.8764	86.8693	120.566
Ustilago0G004690	42.7544	42.2846	61.4385	100.007
Ustilago0G062400	87.8585	85.0801	134.796	203.991
Ustilago0G003510	136.244	317.082	260.963	55.3053
Ustilago0G016510	39.6375	43.6674	53.3677	101.176
Ustilago0G005580	87.8166	181.805	186.397	2730.16
Ustilago0G035610	0.665696	1.86527	1.89807	1.83023
Ustilago0G044660	36.7703	54.1589	27.9067	62.6481
Ustilago0G018800	3.65899	6.23996	8.49112	2.79418
Ustilago0G038530	4.53418	4.52719	5.75351	7.68795
Ustilago0G052070	12.6196	43.0292	33.1048	127.092
Ustilago0G056820	92.0519	125.671	84.385	991.069
Ustilago0G056910	9.09074	6.60816	8.94223	15.0522
Ustilago0G061990	0.730469	1.14622	3.3469	1.15034
Ustilago0G001790	63.127	66.0868	84.8349	115.007
Ustilago0G050340	17.3251	10.7126	15.4187	34.3932
Ustilago0G000530	4.48494	21.3763	1.89533	0.85503
Ustilago0G026170	493.187	841.843	1323.6	949.228
Ustilago0G057570	57.5047	53.5453	84.4962	106.461
Ustilago0G033930	9.56675	10.6662	11.7639	15.3243
Ustilago0G049450	4.59567	6.99969	12.0629	9.78598
Ustilago0G040910	21.4325	21.7149	28.6648	109.143
Ustilago0G015670	25.2172	22.4449	41.06	100.024
Ustilago0G020340	21.2382	22.0554	40.8872	75.4253
Ustilago0G028370	122.275	190.598	271.072	84.6687
Ustilago0G014030	37.5824	320.337	345.071	123.121
Ustilago0G062310	14.7587	20.4098	19.1282	21.9994
Ustilago0G001200	68.9243	69.2065	62.479	111.445
Ustilago0G059130	30.193	19.4787	28.428	58.2204
Ustilago0G005230	52.4715	56.5284	74.8445	70.9737
Ustilago0G046490	13.9504	16.5723	19.1579	46.5536
Ustilago0G061420	1741.13	1678.28	2989.99	2710.99
Ustilago0G012740	465.046	829.185	1373.43	83.866
Ustilago0G062150	37.8091	47.1169	56.1295	101.351
Ustilago0G036850	22.0486	21.534	26.1235	45.4644
Ustilago0G050850	49.3915	35.3954	69.1493	166.22
Ustilago0G028940	19.6809	16.7848	31.7519	59.9387
Ustilago0G018050	56.7133	51.4104	64.7986	79.4664
Ustilago0G038810	2.14422	1.83196	1.50872	3.23877
Ustilago0G064390	17.4485	21.2221	21.7277	23.7235
Ustilago0G011270	0.933713	1.01093	0.754292	2.42235
Ustilago0G018310	27.9884	43.541	84.3018	313.153
Ustilago0G000950	8.88765	9.55329	6.22105	11.953
Ustilago0G036750	71.0632	67.5437	55.3599	104.59
Ustilago0G019830	50.9071	53.9221	77.9072	77.1048
Ustilago0G023590	50.7179	66.0234	92.8874	149.537
Ustilago0G051610	16.0335	15.1845	28.0974	38.4045
Ustilago0G041330	374.352	384.699	277.882	973.651
Ustilago0G005710	15.8528	228.159	1619.08	98.4609
Ustilago0G059440	65.0332	54.3169	51.2721	100.565
Ustilago0G027590	44.9005	42.9408	74.8856	145.235
Ustilago0G040850	144.443	195.621	173.916	313.195
Ustilago0G061700	14.2029	13.5008	18.0508	49.5248
Ustilago0G056620	0.385579	0.377953	1.08408	0
Ustilago0G023100	38.6755	29.4782	30.3905	56.332
Ustilago0G007280	45.9608	79.9496	36.9913	107.958
Ustilago0G016780	0.242566	0	0.056005	7.46964
Ustilago0G055940	17.9353	35.0741	63.8391	98.303
Ustilago0G009910	21.0176	20.1509	31.5348	89.816
Ustilago0G049560	20.2873	13.545	22.2945	63.9751
Ustilago0G002100	0.137124	0.538719	0.618256	0.005293
Ustilago0G006340	81.7637	135.038	148.781	147.326
Ustilago0G006730	10.2045	54.7891	123.924	8.05034
Ustilago0G061720	60.0781	67.5347	122.673	1605.45
Ustilago0G033030	1.6597	4.97458	5.85197	33.8907
Ustilago0G028250	117.997	140.123	163.513	161.733
Ustilago0G041990	26.7949	21.2457	34.7758	46.9505
Ustilago0G051460	40.001	37.3646	47.9416	116.03
Ustilago0G032800	13.9345	15.4825	20.4156	39.2706
Ustilago0G031270	23.912	21.5701	40.0204	64.5589
Ustilago0G053080	62.5669	103.09	159.974	88.1564
Ustilago0G009130	7.93529	8.88283	15.4695	43.8282
Ustilago0G044590	0.188688	0.123803	0.077137	0.479789
Ustilago0G006770	2.85703	4.85061	9.87402	8.41623
Ustilago0G056110	72.7493	104.297	126.88	179.963
Ustilago0G038280	227.537	205.462	353.843	391.985
Ustilago0G022660	0.594372	0.617611	0.9168	3.01329
Ustilago0G063620	107.021	116.984	122.79	242.518
Ustilago0G002080	0.569984	0.792155	1.70303	0.439235
Ustilago0G024430	3.82189	5.85877	6.31067	218.431
Ustilago0G047760	4.78865	7.26354	5.34491	7.64555
Ustilago0G022870	0.088548	0.594564	0.759282	0.90785
Ustilago0G014340	20.8609	19.6717	35.4637	85.5277
Ustilago0G045390	0.371253	0.457695	0.998448	0
Ustilago0G012610	54.2722	107.517	85.24	209.54
Ustilago0G043630	132.032	161.48	276.763	364.394
Ustilago0G054790	1.07084	0	0.130899	5.6527
Ustilago0G016910	1035.2	1317.33	2245.7	664.05
Ustilago0G013390	49.5383	53.9119	77.1332	114.985
Ustilago0G019490	16.2776	13.6895	30.8476	58.7364
Ustilago0G006630	0.384573	0.784269	1.43115	48.1444
Ustilago0G043020	60.3757	66.2054	68.2298	100.249
Ustilago0G062030	43.9449	48.2574	59.3091	115.031
Ustilago0G037050	0.767385	2.35682	4.4234	2.74909
Ustilago0G025820	14.1846	18.7578	12.4599	20.8028
Ustilago0G032370	17.1634	12.9522	26.8224	191.287
Ustilago0G010180	4.52297	4.53323	7.73697	7.13893
Ustilago0G055790	22.5541	13.4094	16.1686	2096.46
Ustilago0G044990	24.3975	9.13481	35.3346	66.5135
Ustilago0G031040	41.9806	35.5584	78.836	68.6415
Ustilago0G003020	0.359433	0.612101	0.26191	1.46525
Ustilago0G029610	18.1573	19.7888	18.6477	29.2642
Ustilago0G028130	12.1571	10.7722	25.2011	66.5785
Ustilago0G054750	18.3938	16.939	19.3732	35.4605
Ustilago0G016480	23.3525	54.0254	67.738	33.0919
Ustilago0G047890	36.4376	60.618	71.9772	356.64
Ustilago0G029980	2.92631	6.87164	6.83881	2.83001
Ustilago0G021980	120.54	169.644	207.4	308.537
Ustilago0G044760	0.382452	0.761568	1.33967	0
Ustilago0G047410	3.8269	0.104471	9.80225	0
Ustilago0G012920	33.8177	29.5248	28.2098	64.9878
Ustilago0G056880	9.57159	13.7644	12.5969	12.9042
Ustilago0G036170	487.897	508.624	430.851	660.203
Ustilago0G006250	75.8104	108.708	223.96	166.826
Ustilago0G064540	31.0205	32.4449	41.1272	42.2803
Ustilago0G060040	2.80129	6.78797	5.34573	5.53049
Ustilago0G025960	7.97149	8.31358	15.8816	26.3619
Ustilago0G038560	18.6195	16.1043	17.3385	27.5976
Ustilago0G038690	24.3038	24.2236	39.2673	82.1494
Ustilago0G027480	55.4035	57.8035	75.4957	87.3235
Ustilago0G026680	28.5501	26.1379	47.7723	93.66
Ustilago0G000500	43.392	100.215	94.1367	15.9969
Ustilago0G038730	20.7111	20.9316	32.5124	31.1212
Ustilago0G042090	0	19.8401	21.0279	0
Ustilago0G012690	41.5685	42.9863	57.8483	92.4414
Ustilago0G057090	140.105	126.807	185.51	247.843
Ustilago0G012730	145.81	115.573	122.374	233.191
Ustilago0G052060	3.78731	8.58876	8.67135	6.1798
Ustilago0G014450	9.67685	13.5095	7.8235	49.9721
Ustilago0G026330	216.181	233.33	286.235	398.746
Ustilago0G047970	49.2143	50.6493	74.5289	66.3611
Ustilago0G041560	36.407	44.4595	35.0272	53.8396
Ustilago0G013100	23.5176	24.7422	26.1859	100.07
Ustilago0G060230	72.1414	83.2163	102.08	425.502
Ustilago0G050030	0.138386	0.103249	0	1.89858
Ustilago0G002040	78.5282	101.162	184.566	32.2669
Ustilago0G001800	5.99548	6.01781	5.98064	34.933
Ustilago0G062780	12.5137	24.4347	52.3532	4.28902
Ustilago0G014360	129.467	119.308	140.737	297.289
Ustilago0G000030	26.3289	26.9114	33.9667	40.2259
Ustilago0G012070	54.4392	74.2812	97.4147	99.0975
Ustilago0G045050	0.308989	0.41461	0.494436	0.728216
Ustilago0G027990	0.273937	0.462872	0.981735	0
Ustilago0G029770	6.05661	7.52136	7.8668	13.4716
Ustilago0G061350	28.9048	19.9204	25.4448	51.6801
Ustilago0G061600	41.0498	44.1985	33.9242	84.7619
Ustilago0G004810	24.4857	12.7593	108.332	28.3337
Ustilago0G043710	13.3483	16.1411	24.556	55.3073
Ustilago0G023520	95.1581	137.687	165.973	191.758
Ustilago0G046170	1.2766	1.462	1.05767	10.6026
Ustilago0G054160	0.95168	1.88659	4.48292	0.738463
Ustilago0G015250	30.4888	41.0932	38.2698	63.487
Ustilago0G022590	195.395	199.274	214.912	392.433
Ustilago0G026120	53.7232	40.8865	51.2771	83.3768
Ustilago0G013080	33.5986	34.5382	43.1555	75.5646
Ustilago0G050330	52.7974	57.4505	49.2075	76.9072
Ustilago0G039860	60.0105	62.1383	84.1366	282.712
Ustilago0G025000	40.1186	30.6614	32.7586	61.3517
Ustilago0G009230	16.7571	22.0481	21.8838	53.0106
Ustilago0G033940	32.001	24.8693	31.0669	68.4608
Ustilago0G032420	50.7421	65.0574	86.9648	139.095
Ustilago0G001170	0.290617	1.66638	0.651645	0.710209
Ustilago0G052200	107.614	134.639	149.08	233.955
Ustilago0G025340	12.4772	12.5177	17.8999	55.5493
Ustilago0G033320	8.09447	8.67752	8.62933	13.4443
Ustilago0G056980	57.53	60.5693	44.811	221.854
Ustilago0G014540	4.88562	10.8594	12.6822	1.00566
Ustilago0G023760	469.726	1174.73	1497.45	84.6611
Ustilago0G039790	8.84164	4.21854	8.52672	38.5999
Ustilago0G064140	32.4403	29.5069	44.9716	77.2297
Ustilago0G060870	10.2147	10.4214	9.91294	20.0323
Ustilago0G022750	240.586	299.791	418.64	484.82
Ustilago0G009140	357.086	399.875	481.699	656.859
Ustilago0G046650	6.52611	10.906	14.5676	365.707
Ustilago0G039580	15.8091	14.8064	23.9573	25.5881
Ustilago0G024120	19.7195	15.5952	25.7766	98.5856
Ustilago0G027930	37.961	64.8105	111.765	1405.13
Ustilago0G021890	4.43114	5.7993	8.61933	9.06786
Ustilago0G050820	61.095	64.2264	64.8137	85.0742
Ustilago0G012450	1.57603	1.96279	1.50324	2.12486
Ustilago0G034070	1.7604	3.83566	3.42859	0.516502
Ustilago0G027030	60.2504	70.1174	81.9163	253.946
Ustilago0G049160	277.708	450.733	602.439	191.024
Ustilago0G003240	32.3965	25.933	23.2441	63.4886
Ustilago0G008400	28.3184	30.0457	44.5621	130.979
Ustilago0G025300	333.698	280.501	527.805	1014.31
Ustilago0G053390	0	0.034163	0	2.27277
Ustilago0G049980	20.397	21.4404	26.9968	27.5816
Ustilago0G036700	1.15732	9.17838	5.03519	2.98133
Ustilago0G014690	3.52172	7.61107	8.68395	2.36948
Ustilago0G057420	66.7622	61.0014	49.3209	183.826
Ustilago0G002300	269.891	304.595	280.211	449.413
Ustilago0G013450	15.4229	21.9288	25.7204	23.1748
Ustilago0G023680	106.774	103.681	125.999	366.614
Ustilago0G008530	32.3823	83.6398	2.6336	1.71292
Ustilago0G058290	82.5612	114.56	168.608	112.64
Ustilago0G026490	17.8217	18.7454	28.8144	43.7667
Ustilago0G032810	42.1175	44.4881	28.8636	175.208
Ustilago0G016650	1.6691	1.69805	2.01031	109.254
Ustilago0G046610	514.091	465.587	612.887	1327.62
Ustilago0G037490	75.5535	52.7773	40.8783	107.715
Ustilago0G053660	42.2349	45.3641	72.8679	98.6721
Ustilago0G010620	0	0.039107	0.040461	1.02806
Ustilago0G043640	126.351	158.481	257.487	287.021
Ustilago0G030860	0.35661	0.541974	0.160955	1.53292
Ustilago0G024400	36.6715	37.0979	56.2563	127.016
Ustilago0G045880	6.40919	27.5383	8.25743	5.093
Ustilago0G015290	578.111	920.302	549.498	2623.04
Ustilago0G046280	0.100954	0	0.499703	0
Ustilago0G019940	35.2427	81.4974	145.887	15.6787
Ustilago0G032830	23.0555	17.5021	42.2066	151.976
Ustilago0G009870	28.7797	26.8755	36.6846	42.3665
Ustilago0G007040	56.6533	154.242	151.638	68.2882
Ustilago0G025870	26.6207	20.4711	20.8332	43.8906
Ustilago0G025690	0.306431	0.194897	0.952815	0
Ustilago0G036520	45.5331	44.8878	50.6254	170.347
Ustilago0G010830	31.0356	24.0758	37.581	106.353
Ustilago0G022860	16.675	15.0811	25.6118	58.2811
Ustilago0G000860	76.0994	137.595	222.855	166.227
Ustilago0G006080	193.683	251.56	344.851	814.75
Ustilago0G001730	160.339	335.811	561.34	127.496
Ustilago0G005340	114.815	155.611	244.877	193.372
Ustilago0G044150	149.153	162.994	274.386	291.19
Ustilago0G027710	0.444875	0.940892	0.726142	0.208346
Ustilago0G031050	13.0023	13.23	26.1537	25.6037
Ustilago0G008270	1.5897	3.59335	3.36803	3.2308
Ustilago0G020380	11.3392	16.6277	28.2134	13.6308
Ustilago0G002990	57.8294	30.5134	110.752	452.369
Ustilago0G041040	59.816	70.7303	88.2679	156.809
Ustilago0G004920	0.457229	0.401517	0.556541	2.21851
Ustilago0G004290	235.844	299.264	308.3	564.607
Ustilago0G024380	23.8923	28.3796	32.1456	255.454
Ustilago0G025830	0.406786	1.18939	1.02451	0.772507
Ustilago0G052190	1397.07	1905.23	2287.22	4154.3
Ustilago0G033410	84.8696	96.2911	130.804	277.573
Ustilago0G063980	3.11145	2.19538	2.37481	6.86013
Ustilago0G063180	0.569952	0.246269	0.223604	1.12287
Ustilago0G045750	51.8258	55.5426	73.662	405.572
Ustilago0G031020	242.059	215.525	297.596	550.055
Ustilago0G060520	7.27299	6.62772	14.8253	53.1004
Ustilago0G031780	36.4275	41.6953	52.9121	59.4405
Ustilago0G064250	28.4309	25.197	29.6541	39.0805
Ustilago0G011690	25.264	26.1895	41.4369	48.9892
Ustilago0G043410	18.3248	15.2855	32.9124	70.2303
