# Supplementary material for: Integrated Genome Sequencing and Transcriptome Analysis Identifies Candidate Pathogenicity Genes from Ustilago crameri
Source: J Fungi (Basel). 2024 Jan 21;10(1):82. doi: 10.3390/jof10010082 (PMC10821473; doi:10.3390/jof10010082)
Supplement: Supplementary file 1 [file jof-10-00082-s001.zip › Supplementary Table S9.xlsx]

## Sheet: Sheet1
Supplementary Table S9 The predicted CYP450 up-regulated DEGs.
Gene_id	SCZ6-0h	SCZ6-12h	SCZ6-24h	SCZ6-72h
Ustilago0G047680	38.0395	38.7205	51.2848	51.1768
Ustilago0G001790	63.127	66.0868	84.8349	115.007
Ustilago0G010390	0	0.081905	0.154392	0.611333
Ustilago0G050850	49.3915	35.3954	69.1493	166.22
Ustilago0G002550	67.1583	64.3935	117.625	169.392
Ustilago0G006140	13.3416	15.795	29.2707	14.6307
Ustilago0G046450	0	5.16313	0.037864	0
Ustilago0G047890	36.4376	60.618	71.9772	356.64
Ustilago0G002230	5.81088	10.7763	9.99513	17.9688
Ustilago0G056880	9.57159	13.7644	12.5969	12.9042
Ustilago0G064540	31.0205	32.4449	41.1272	42.2803
Ustilago0G061250	27.0364	34.3191	46.0283	41.0746
Ustilago0G000500	43.392	100.215	94.1367	15.9969
Ustilago0G042090	0	19.8401	21.0279	0
Ustilago0G050010	0.664447	9.73489	12.9823	2.821
Ustilago0G057090	140.105	126.807	185.51	247.843
Ustilago0G052060	3.78731	8.58876	8.67135	6.1798
Ustilago0G026330	216.181	233.33	286.235	398.746
Ustilago0G047970	49.2143	50.6493	74.5289	66.3611
Ustilago0G061600	41.0498	44.1985	33.9242	84.7619
Ustilago0G022550	3.21331	4.16461	6.86877	2.9681
Ustilago0G026250	186.579	208.893	311.619	367.519
Ustilago0G052200	107.614	134.639	149.08	233.955
Ustilago0G034300	86.825	79.6295	162.17	137.282
Ustilago0G033150	28.2395	27.7825	71.352	52.2362
Ustilago0G052720	11.8371	18.4055	45.1754	72.1195
Ustilago0G027930	37.961	64.8105	111.765	1405.13
Ustilago0G053390	0	0.034163	0	2.27277
Ustilago0G057420	66.7622	61.0014	49.3209	183.826
Ustilago0G028240	8.35177	14.1861	19.2094	3.14184
Ustilago0G032810	42.1175	44.4881	28.8636	175.208
Ustilago0G027710	0.444875	0.940892	0.726142	0.208346
Ustilago0G007000	22.1466	21.0586	30.1766	33.5916
Ustilago0G002380	182.617	254.577	300.566	2245.61
